# Supplementary material for: A 3D Analysis of Dendritic Solidification and Mosaicity in Ni-Based Single Crystal Superalloys
Source: Materials (Basel). 2021 Aug 28;14(17):4904. doi: 10.3390/ma14174904 (PMC8432729; doi:10.3390/ma14174904)
Supplement: Supplementary file 1 [file materials-14-04904-s001.zip]

Archive with 3 entries (3 files):
- movie3_dendrite close by.avi
- movie1_extinction of dendrites.avi
- movie2_formation of new dendrites.avi
